# Supplementary material for: Molecular characterization and descriptive analysis of carbapenemase-producing Gram-negative rod infections in Bogota, Colombia
Source: Microbiol Spectr. 2024 Apr 17;12(6):e01714-23. doi: 10.1128/spectrum.01714-23 (PMC11237484; doi:10.1128/spectrum.01714-23)
Supplement: Supplemental table — Table S2. [file spectrum.01714-23-s0004.xlsx]

## Sheet: genome data
Table S2. Whole genome sequence raw results
Molecular characterization of carbapenemase-producing Gram-negative rods in community and healthcare-acquired infections in Bogota, Colombia.
Sample	Genome species	Healthcare acquired infection	QC pass	QC failure reason	Carbapenemase	Phenotypic meropenem resistance	Contig count	Assembly size (bp)	ST	MLST scheme	Num resistance classes	Num resistance genes	Aminoglycosides	Colistin	Fosfomycin	Fluroquinolone	Gly_acquired	MLS_acquired	Phe_acquired	Rifampicin	Sulfonamides	Tetracyclines	Tgc_acquired	Trimethoprims	Beta-lactamases	ESBLs	SHV gene mutations	Omp gene mutations	Colistin mutations	Fluroquinolone mutations
COL-001	Klebsiella aerogenes	1	pass		KPC-2	R	86	5267688	novel STd	kaerogenes	7	10	aac(3)-IIa.v1^;aac(6')-Ib-cr.v2;strA.v1^;strB.v1	-	-	qnrB19^	-	-	-	-	-	tet(A).v1	-	dfrA14.v2*	OXA-1	CTX-M-15	-	-	-	-
COL-002	Klebsiella pneumoniae	1	pass		KPC-2	R	116	5349509	ST33	kpneumoniae	6	8	aac(6')-Ib-cr.v2;aadA16*	-	-	qnrB19^	-	-	-	arr-3	sul1;sul1	-	-	dfrA27	SHV-108	-	35Q	-	-	-
COL-003	Klebsiella pneumoniae	1	pass		KPC-3	R	110	5439998	ST219	kpneumoniae	8	11	aadA2^;strA.v1*;strB.v1*	-	-	qnrS1	-	mphA	-	-	sul1;sul2	-	-	dfrA12	TEM-1D.v1^;SHV-1^	CTX-M-15	-	OmpK36-17%	-	-
COL-004-Kp	Klebsiella pneumoniae	1	pass		KPC-2	R	105	5594005	ST25	kpneumoniae	5	6	aac(6')-Ib-cr.v2;aadA16*	-	-	-	-	-	-	arr-3	sul1	-	-	dfrA27	SHV-11.v1^	-	35Q	-	-	-
COL-005	Pseudomonas aeruginosa	1	pass		-	I	223	6739710	ST235	paeruginosa	6	7	aadA6;aph(3')-IIb*	-	-	crpP*	-	-	catB7*	-	sul1	-	-	-	OXA-488;PDC-2*	-	-	-	-	-
COL-006-Kp	Klebsiella pneumoniae	1	pass		KPC-3	R	182	5392149	ST1082	kpneumoniae	5	4	-	-	-	-	-	-	catA1^	-	-	tet(D)	-	-	TEM-1D.v1^;SHV-28.v1^	-	-	-	-	GyrA-83Y
COL-007	Klebsiella pneumoniae	1	pass		KPC-3	R	140	5853278	ST258	kpneumoniae	7	15	aac(3)-IV;aac(6')-Il;aadA2;aadA5*;aadA^;ant(2'')-Ia*;aph(4)-Ia	-	-	-	-	-	cmlA1*	-	sul1;sul3	-	-	-	OXA-2;TEM-1D.v1^	CTX-M-12;SHV-12^	238S;240K;35Q	OmpK35-25%;OmpK36GD	-	GyrA-83I;GyrA-87N;ParC-80I
COL-008	Klebsiella pneumoniae	1	pass		-	R	135	5413438	ST236	kpneumoniae	7	10	aac(3)-IIa.v1^;aac(6')-Ib-cr.v2;strA.v1^;strB.v1	-	-	qnrB1.v2^	-	-	-	-	sul2	tet(A).v1	-	dfrA14.v2*	OXA-1;SHV-60	CTX-M-15	35Q	-	-	-
COL-009	Pseudomonas aeruginosa	1	pass		-	R	179	7338326	ST111	paeruginosa	5	12	aac(3)-IIa.v1;aac(6')-29a;aac(6')-Ian;aadA13;aph(3')-IIb*;strB.v1*	-	-	crpP*	-	-	catB7*	-	sul1	-	-	-	OXA-50.v2*;TEM-1D.v1^;PDC-3^	-	-	-	-	-
COL-010	Klebsiella pneumoniae	1	pass		KPC-3	R	168	5455877	ST14	kpneumoniae	3	3	-	-	-	-	-	-	-	-	-	tet(D)	-	-	TEM-1D.v1^;SHV-28.v1^	-	-	-	-	-
COL-011	Klebsiella grimontii	1	pass		KPC-2	R	152	6116074	novel STg	koxytoca	7	9	aac(6')-Ib-cr.v2;aadA16*	-	-	qnrB6^	-	-	-	arr-3	sul1;sul1	-	-	dfrA27	OXY-6-1	-	-	-	-	-
COL-012	Klebsiella pneumoniae	1	pass		KPC-3	R	166	5859231	ST258	kpneumoniae	7	11	aac(3)-IV;aadA2;aadA^;aph(4)-Ia	-	-	-	-	mphA*	catA1^;cmlA1*	-	sul1;sul3	-	-	-	OXA-2;SHV-11.v1^	-	35Q	OmpK35-25%;OmpK36GD	-	GyrA-83I;GyrA-87N;ParC-80I
COL-013	Klebsiella pneumoniae	1	pass		KPC-2	R	130	5582633	ST129	kpneumoniae	5	6	aac(6')-Ib-cr.v2;aadA16*	-	-	-	-	-	-	arr-3	sul1	-	-	dfrA27	SHV-1^	-	-	-	-	-
COL-014	Klebsiella pneumoniae	1	pass		KPC-2	R	114	5387702	ST219	kpneumoniae	7	10	aadA2^;strA.v1*;strB.v1*	-	-	qnrS1	-	mphA	-	-	sul1;sul2	-	-	dfrA12	SHV-1^	CTX-M-15	-	-	-	-
COL-015	Serratia marcescens	1	pass		KPC-2	R	96	5476740	NA	NA	4	4	aac(6')-Ic*	-	-	-	-	-	-	-	-	tet(41)*	-	-	SRT-2*	-	-	-	-	-
COL-016	Pseudomonas aeruginosa	1	pass		-	S	104	6383218	novel STj	paeruginosa	3	4	aph(3')-IIb*	-	-	-	-	-	catB7*	-	-	-	-	-	OXA-488*;PDC-10*;	-	-	-	-	-
COL-017	Klebsiella pneumoniae	1	pass		KPC-3	R	131	5743226	ST258	kpneumoniae	6	8	aadA2;aadA^	-	-	-	-	-	catA1^;cmlA1*	-	sul1;sul3	-	-	dfrA12	SHV-11.v1^	-	35Q	OmpK35-25%	-	GyrA-83I;GyrA-87N;ParC-80I
COL-018	Klebsiella pneumoniae	1	pass		KPC-3	R	156	5472148	ST1082	kpneumoniae	4	4	-	-	-	-	-	-	catA1^	-	-	tet(D)	-	-	TEM-1D.v1^;SHV-28.v1^	-	-	-	-	-
COL-019	Pseudomonas aeruginosa	1	pass		KPC-3	R	203	7159223	ST111	paeruginosa	6	11	aac(3)-IIa.v1;aadA13;aph(3')-IIb*;strB.v1*	-	-	crpP*	-	-	catB7*	-	sul1	-	-	-	OXA-50.v2*;TEM-1D.v1^;PDC-3^	-	-	-	-	-
COL-020	Serratia marcescens	1	pass		KPC-2	R	168	5543632	NA	NA	9	15	aac(3)-IId^;aac(6')-Ib4;aac(6')-Ic*;aac(6')-Il;aadA2^	-	-	-	-	mphA	catII.2*	-	sul1;sul2	tet(41)*;tet(D)	-	dfrA12	SRT-2*	CTX-M-12	-	-	-	-
COL-021	Klebsiella pneumoniae	0	pass		KPC-3	R	124	5477076	ST219	kpneumoniae	8	11	aadA2^;strA.v1*;strB.v1*	-	-	qnrS1	-	mphA	-	-	sul1;sul2	-	-	dfrA12	TEM-1D.v1^;SHV-1^	CTX-M-15	-	-	-	-
COL-022	Klebsiella quasipneumoniae subsp. similipneumoniae	1	pass		KPC-2	R	52	5178811	ST2045-1LV	kpneumoniae	5	6	aac(6')-Ib-cr.v2;aadA16*	-	-	-	-	-	-	arr-3	sul1	-	-	dfrA27	OKP-B-6^	-	-	-	-	-
COL-023	Enterobacter hormaechei	1	pass		KPC-2	R	173	5133004	ST316	ecloacae	9	13	aac(3)-IId^;aac(6')-Ib-cr.v2;aadA16*	-	fosA2*	qnrB6^	-	mphA	-	arr-3	sul1;sul1;sul2	-	-	dfrA27	ACT-23*	-	-	-	-	-
COL-024	Providencia stuartii	1	pass		-	S	91	4397145	NA		5	8	aac(2')-Ia^;aadA*;sat-2	-	-	-	-	-	catIII*;floR.v1*	-	sul2	tet(B).v2*	-	dfrA1.v1	-	-	-	-	-	-
COL-025	Shigella dysenteriae	1	pass		-	R	199	4655362	ST46	ecoli	8	9	aadA5	-	-	qnrB19^	-	mphB.v2*	floR.v1*	-	sul2	tet(A).v2	-	dfrA17	TEM-135.v1;AmpC1*	-	-	-	-	-
COL-026	Klebsiella pneumoniae	1	pass		KPC-3	R	104	5432496	ST219	kpneumoniae	8	11	aadA2^;strA.v1*;strB.v1*	-	-	qnrS1	-	mphA	-	-	sul1;sul2	-	-	dfrA12	TEM-1D.v1^;SHV-1^	CTX-M-15	-	-	-	-
COL-027	Klebsiella pneumoniae	1	pass		KPC-2	R	132	5431350	ST236	kpneumoniae	8	11	aac(3)-IIa.v1^;aac(6')-Ib-cr.v2;strA.v1^;strB.v1	-	-	qnrB1.v2^	-	-	-	-	sul2	tet(A).v1	-	dfrA14.v2*	OXA-1;SHV-60	CTX-M-15	35Q	-	-	-
COL-028	Klebsiella pneumoniae	1	pass		KPC-2;NDM-1;VIM-24	R	145	5613448	ST17	kpneumoniae	9	17	aac(6')-Ib-cr.v2^;aac(6')-Il;ant(2'')-Ia;aph(3')-VIa	-	-	-	-	mphE.v2;msrE	catB3.v2;floR.v1*	arr-3	sul1;sul2	tet(A).v2	-	dfrA17	OXA-1;SHV-11.v1^	-	35Q	-	-	-
COL-029	Enterobacter hormaechei	1	pass		-	R	69	4816916	novel STb	ecloacae	2	2	-	-	fosA2*	-	-	-	-	-	-	-	-	-	ACT-17^	-	-	-	-	-
COL-030-Kp	Klebsiella pneumoniae	1	pass		KPC-2;NDM-1;VIM-24	R	141	5620355	ST17	kpneumoniae	9	17	aac(6')-Ib-cr.v2^;aac(6')-Il;ant(2'')-Ia;aph(3')-VIa	-	-	-	-	mphE.v2;msrE	catB3.v2;floR.v1*	arr-3	sul1;sul2	tet(A).v2	-	dfrA17	OXA-1;SHV-11.v1^	-	35Q	-	-	-
COL-031	Klebsiella pneumoniae	1	pass		KPC-3	R	149	5479363	ST14	kpneumoniae	3	3	-	-	-	-	-	-	-	-	-	tet(D)	-	-	TEM-1D.v1^;SHV-28.v1^	-	-	-	-	-
COL-032	Klebsiella pneumoniae	1	pass		KPC-3	R	121	5447324	ST14	kpneumoniae	3	3	-	-	-	-	-	-	-	-	-	tet(D)	-	-	TEM-1D.v1^;SHV-28.v1^	-	-	-	-	-
COL-033	Pseudomonas aeruginosa	1	pass		KPC-2	R	229	6829895	ST235	paeruginosa	7	8	aadA6;aph(3')-IIb*	-	-	crpP*	-	-	catB7*	-	sul1	-	-	-	OXA-488;PDC-2*	-	-	-	-	-
COL-034	Klebsiella variicola subsp. variicola	1	pass		KPC-2	R	54	5594443	ST1611-1LV	kpneumoniae	1	1	-	-	-	-	-	-	-	-	-	-	-	-	LEN-8	-	-	-	-	-
COL-035	Escherichia coli	1	pass		KPC-2	R	303	5160323	ST131	ecoli	6	8	aac(3)-IId^;aac(6')-Ib-cr.v2;aadA5	-	-	-	-	mphA	-	-	sul1	-	-	dfrA17	TEM-1D.v1^	-	-	-	-	-
COL-036	Klebsiella pneumoniae	1	pass		KPC-2	R	107	5479672	ST37	kpneumoniae	3	3	ant(2'')-Ia	-	-	-	-	-	-	-	-	-	-	-	TEM-1D.v1^;SHV-11.v1^	-	35Q	-	-	-
COL-037	Klebsiella pneumoniae	1	pass		KPC-2	R	140	5586405	ST129	kpneumoniae	4	4	-	-	-	-	-	-	-	arr-3	sul1	-	-	dfrA27	SHV-1^	-	-	-	-	-
COL-038	Citrobacter braakii	1	pass		KPC-2	R	102	5182615	NA	NA	2	2	-	-	-	-	-	-	-	-	-	-	-	-	CMY-101^	-	-	-	-	-
COL-039	Shigella sonnei	1	pass		KPC-2	R	126	4609732	ST540	ecoli	4	5	ant(2'')-Ia	-	-	-	-	mphB.v2*	-	-	-	-	-	-	TEM-1D.v1^;AmpC1*	-	-	-	-	-
COL-040	Pseudomonas aeruginosa	1	pass		KPC-3	R	184	7369861	ST111	paeruginosa	6	12	aac(3)-IIa.v1;aac(6')-Ian;aadA13;aph(3')-IIb*;strB.v1*	-	-	crpP*	-	-	catB7*	-	sul1	-	-	-	OXA-50.v2*;TEM-1D.v1^;PDC-3^	-	-	-	-	-
COL-041-Kp	Klebsiella pneumoniae	1	pass		KPC-3	R	151	5461222	ST14	kpneumoniae	3	3	-	-	-	-	-	-	-	-	-	tet(D)	-	-	TEM-1D.v1^;SHV-28.v1^	-	-	-	-	-
COL-042	Klebsiella grimontii	1	pass		KPC-2	R	149	6109443	novel STh	koxytoca	6	7	-	-	-	qnrB6^	-	-	-	arr-3	sul1^;sul1^	-	-	dfrA27	OXY-6-4*	-	-	-	-	-
COL-043	Enterobacter hormaechei	1	pass		-	S	86	4819135	novel STb	ecloacae	2	2	-	-	fosA2*	-	-	-	-	-	-	-	-	-	ACT-17^	-	-	-	-	-
COL-044	Pseudomonas aeruginosa	1	pass		-	I	250	6381477	ST244	paeruginosa	3	4	aph(3')-IIb*	-	-	-	-	-	catB7	-	-	-	-	-	OXA-486*;PDC-1^	-	-	-	-	-
COL-045	Klebsiella grimontii	1	pass		KPC-2	R	109	6117899	novel STh	koxytoca	7	9	aac(6')-Ib-cr.v2;aadA16*	-	-	qnrB6^	-	-	-	arr-3	sul1;sul1	-	-	dfrA27	OXY-6-4*	-	-	-	-	-
COL-046	Klebsiella pneumoniae	1	pass		KPC-3	R	163	5857364	ST258	kpneumoniae	7	15	aac(3)-IV;aac(6')-Il;aadA2;aadA5*;aadA^;ant(2'')-Ia*;aph(4)-Ia	-	-	-	-	-	catA1^;cmlA1*	-	sul1;sul3	-	-	-	OXA-2;OXA-2	CTX-M-12	-	OmpK35-25%;OmpK36GD	-	GyrA-83I;GyrA-87N;ParC-80I
COL-047	Shigella sonnei	1	pass		-	R	201	4946771	ST540	ecoli	5	7	aadA*	-	-	-	-	mphB.v2*	-	-	sul1	-	-	-	OXA-1;TEM-1D.v1^;AmpC1*	CTX-M-12	-	-	-	-
COL-048	Serratia marcescens	1	pass		KPC-2	R	171	5544429	NA	NA	5	7	aac(6')-Ic*;aac(6')-Il	-	-	-	-	-	-	-	sul1*	tet(41)*	-	-	OXA-2;SRT-2*	-	-	-	-	-
COL-049	Klebsiella pneumoniae	1	pass		KPC-3	R	126	5641797	ST258	kpneumoniae	3	2	-	-	-	-	-	-	catA1^	-	-	-	-	-	SHV-11.v1^	-	35Q	OmpK35-25%	-	GyrA-83I;GyrA-87N;ParC-80I
COL-050	Pseudomonas aeruginosa	1	pass		KPC-2	R	233	6477514	ST664	paeruginosa	5	6	aph(3')-IIb*	-	-	crpP*	-	-	catB7*	-	-	-	-	-	OXA-50.v2;PDC-1*	-	-	-	-	-
COL-051	Pseudomonas aeruginosa	1	pass		-	I	249	6770991	ST235	paeruginosa	7	12	aac(6')-Ian;aadA6;aph(3')-IIb*;aph(3')-Ia*;strA.v1;strB.v1*	-	-	crpP*	-	-	catB7*	-	sul1	tet(G).v2*	-	-	OXA-488;PDC-2*	-	-	-	-	-
COL-052	Pseudomonas aeruginosa	1	pass		KPC-3	R	173	7356400	ST111	paeruginosa	6	8	aadA13;aph(3')-IIb*	-	-	crpP*	-	-	catB7*	-	sul1	-	-	-	OXA-50.v2*;;PDC-3^	-	-	-	-	-
COL-053	Pseudomonas aeruginosa	1	pass		VIM-2	R	183	7153313	ST111	paeruginosa	6	13	aac(3)-IIa.v1;aac(6')-29a;aac(6')-Ian;aadA13;aph(3')-IIb*;strB.v1*	-	-	crpP*	-	-	catB7*	-	sul1	-	-	-	OXA-50.v2*;TEM-1D.v1^;PDC-3^	-	-	-	-	-
COL-054	Pseudomonas aeruginosa	1	pass		VIM-2	R	154	7145991	ST111	paeruginosa	6	13	aac(3)-IIa.v1;aac(6')-29b;aac(6')-Ian;aadA13;aph(3')-IIb*;strB.v1*	-	-	crpP*	-	-	catB7*	-	sul1	-	-	-	OXA-50.v2*;TEM-1D.v1^;PDC-3^	-	-	-	-	-
COL-055	Pseudomonas monteilii	1	pass		VIM-2	R	146	6244205	NA	NA	1	1	-	-	-	-	-	-	-	-	-	-	-	-	-	-	-	-	-	-
COL-056	Pseudomonas aeruginosa	1	pass		KPC-3	R	183	7208566	ST111	paeruginosa	6	11	aac(3)-IIa.v1;aadA13;aph(3')-IIb*;strB.v1*	-	-	crpP*	-	-	catB7*	-	sul1	-	-	-	OXA-50.v2*;TEM-1D.v1^;PDC-3^	-	-	-	-	-
COL-057	Klebsiella pneumoniae	1	pass		KPC-2;NDM-1	R	153	5560168	ST433	kpneumoniae	4	5	aac(6')-Ib-cr.v1^	-	-	-	-	-	-	arr-3	-	-	-	dfrA27	SHV-11.v1^	-	35Q	-	-	-
COL-058	Enterobacter hormaechei	1	pass		KPC-2;NDM-1^	R	121	5055049	ST88	ecloacae	8	13	aac(3)-IIa.v1;aac(6')-Ib4^;aadA2^;aph(3')-VI	-	-	qnrB19^	-	mphA	-	-	sul1	tet(C)	-	dfrA12	ACT-17^;TEM-1D.v1^	-	-	-	-	-
COL-059	Pseudomonas aeruginosa	1	pass		KPC-3;VIM-2	R	322	7445303	ST111	paeruginosa	5	13	aac(3)-IIa.v1;aac(6')-29a;aac(6')-Ian;aadA13;aph(3')-IIb*;strB.v1*	-	-	-	-	-	catB7*	-	sul1	-	-	-	OXA-50.v2*;TEM-1D.v1^;PDC-3^	-	-	-	-	-
COL-060	Pseudomonas aeruginosa	1	pass		-	R	168	7105507	ST111	paeruginosa	5	11	aac(3)-IIa.v1;aac(6')-Ian;aadA13;aph(3')-IIb*;strB.v1*	-	-	crpP*	-	-	catB7*	-	sul1	-	-	-	OXA-50.v2*;TEM-1D.v1^;PDC-3^	-	-	-	-	-
COL-061	Klebsiella pneumoniae	1	pass		KPC-2;NDM-1	R	142	5565802	ST433	kpneumoniae	4	5	aac(6')-Ib-cr.v2^	-	-	-	-	-	-	arr-3	-	-	-	dfrA27	SHV-11.v1^	-	35Q	-	-	-
COL-062	Pseudomonas aeruginosa	1	pass		-	R	166	7157429	ST111	paeruginosa	5	10	aac(3)-IIa.v1;aadA13;aph(3')-IIb*;strB.v1*	-	-	crpP*	-	-	catB7*	-	sul1	-	-	-	OXA-50.v2*;TEM-1D.v1^;PDC-3^	-	-	-	-	-
COL-063	Pseudomonas aeruginosa	1	pass		VIM-2	R	204	6847874	ST309	paeruginosa	4	7	aac(6')-Ib4*;aac(6')-Il;aph(3')-IIb*	-	-	-	-	-	catB7*	-	-	-	-	-	OXA-50.v2*;PDC-86*	-	-	-	-	-
COL-064	Pseudomonas aeruginosa	1	pass		KPC-3	R	177	7202738	ST111	paeruginosa	6	12	aac(3)-IIa.v1;aac(6')-Ian;aadA13;aph(3')-IIb*;strB.v1*	-	-	crpP*	-	-	catB7*	-	sul1	-	-	-	OXA-50.v2*;TEM-1D.v1^;PDC-3^	-	-	-	-	-
COL-065	Klebsiella pneumoniae	1	pass		KPC-3	R	114	5409411	ST11	kpneumoniae	8	9	strA.v1*;strB.v1*	-	-	qnrB1.v2^	-	-	-	-	sul2	tet(D)	-	dfrA14.v2*	OXA-1;SHV-11.v1	CTX-M-15	35Q	-	-	GyrA-83I;ParC-80I
COL-066	Pseudomonas aeruginosa	1	pass		VIM-2	R	721	6838646	novel STk	paeruginosa	6	14	aac(3)-IIa.v1;aac(6')-29a;aac(6')-Ian;aadA13;aph(3')-IIb*;strB.v1*	-	-	crpP*	-	-	catB7*	-	sul1;sul1	-	-	-	OXA-50.v2*;TEM-1D.v1^;PDC-3^	-	-	-	-	-
COL-067	Pseudomonas aeruginosa	1	pass		KPC-3	R	173	7148566	ST111	paeruginosa	5	10	aac(3)-IIa.v1;aac(6')-Ian;aph(3')-IIb*;strB.v1*	-	-	crpP*	-	-	catB7*	-	-	-	-	-	OXA-50.v2*;TEM-1D.v1^;PDC-3^	-	-	-	-	-
COL-068	Klebsiella pneumoniae	1	pass		KPC-2;NDM-1	R	129	5546411	ST433	kpneumoniae	5	5	aac(6')-Ib-cr.v2^	-	-	-	-	-	-	arr-3	-	-	-	dfrA27	SHV-11.v1^	-	35Q	OmpK36-21%	MgrB-11%	-
COL-069	Pseudomonas aeruginosa	1	pass		KPC-3	R	170	7161960	ST111	paeruginosa	6	12	aac(3)-IIa.v1;aac(6')-Ian;aadA13;aph(3')-IIb*;strB.v1*	-	-	crpP*	-	-	catB7*	-	sul1	-	-	-	OXA-50.v2*;TEM-1D.v1^;PDC-3^	-	-	-	-	-
COL-070	Pseudomonas aeruginosa	1	pass		KPC-3	R	174	7215720	ST111	paeruginosa	5	10	aac(3)-IIa.v1;aac(6')-Ian;aph(3')-IIb*;strB.v1*	-	-	crpP*	-	-	catB7*	-	-	-	-	-	OXA-50.v2*;TEM-1D.v1^;PDC-3^	-	-	-	-	-
COL-071	Pseudomonas aeruginosa	1	pass		KPC-3	R	173	7192820	ST111	paeruginosa	6	12	aac(3)-IIa.v1;aac(6')-Ian;aadA13;aph(3')-IIb*;strB.v1*	-	-	crpP*	-	-	catB7*	-	sul1	-	-	-	OXA-50.v2*;TEM-1D.v1^;PDC-3^	-	-	-	-	-
COL-072	Klebsiella pneumoniae	1	pass		KPC-2;NDM-1	R	139	5566033	ST433	kpneumoniae	4	5	aac(6')-Ib-cr.v2^	-	-	-	-	-	-	arr-3	-	-	-	dfrA27	SHV-11.v1^	-	35Q	-	-	-
COL-073	Pseudomonas aeruginosa	1	pass		KPC-3	R	157	7322824	ST111	paeruginosa	6	10	aac(6')-Ib7*?;aadA2;aph(3')-IIb*	-	-	crpP*	-	-	catB7*	-	sul1	-	-	-	CARB-2.v1^;OXA-50.v2*;;PDC-3^	-	-	-	-	-
COL-074	Pseudomonas aeruginosa	1	pass		KPC-3	R	270	7213937	ST111	paeruginosa	6	12	aac(3)-IIa.v1;aac(6')-Ian;aadA13;aph(3')-IIb*;strB.v1*	-	-	crpP*	-	-	catB7*	-	sul1	-	-	-	OXA-50.v2*;TEM-1D.v1^;PDC-3^	-	-	-	-	-
COL-075	Comamonas thiooxydans	1	pass		GES-5^	R	107	5914010	NA	NA	5	10	aac(6')-Ib4;aac(6')-Il;aph(3')-VIa;strA.v1;strB.v1	-	-	-	-	mphE.v2;msrE*	-	-	sul1^	-	-	-	OXA-2	-	-	-	-	-
COL-076	Pseudomonas aeruginosa	1	pass		KPC-3	R	164	7169505	ST111	paeruginosa	6	12	aac(3)-IIa.v1;aac(6')-Ian;aadA13;aph(3')-IIb*;strB.v1*	-	-	crpP*	-	-	catB7*	-	sul1	-	-	-	OXA-50.v2*;TEM-1D.v1^;PDC-3^	-	-	-	-	-
COL-077-Ps	Pseudomonas aeruginosa	1	pass		KPC-2	R	190	6890950	ST235	paeruginosa	7	8	aadA6;aph(3')-IIb*	-	-	crpP*	-	-	catB7*	-	sul1	-	-	-	OXA-488	PDC-2*	-	-	-	-
COL-078	Pseudomonas aeruginosa	0	pass		-	R	111	6471300	novel STm	paeruginosa	5	5	aph(3')-IIb*	-	-	crpP*	-	-	catB7*	-	-	-	-	-	OXA-486^;PDC-5^	-	-	-	-	-
COL-080	Klebsiella pneumoniae	1	pass		KPC-3	R	169	5432984	ST348	kpneumoniae	7	8	aac(6')-Ib-cr.v2	-	-	qnrB1.v2^	-	-	-	-	-	tet(A).v1	-	dfrA14.v2*	OXA-1;TEM-1D.v1^;SHV-11.v1^	CTX-M-15	35Q	-	-	-
COL-081	Pseudomonas aeruginosa	1	pass		KPC-3	R	189	7368713	ST111	paeruginosa	6	12	aac(3)-IIa.v1;aac(6')-Ian;aadA13;aph(3')-IIb*;strB.v1*	-	-	crpP*	-	-	catB7*	-	sul1	-	-	-	OXA-50.v2*;TEM-1D.v1^;PDC-3^	-	-	-	-	-
COL-082	Klebsiella pneumoniae	1	pass		KPC-3	R	132	5416726	ST348	kpneumoniae	7	8	aac(6')-Ib-cr.v2	-	-	qnrB1.v2^	-	-	-	-	-	tet(A).v1	-	dfrA14.v2*	OXA-1;TEM-1D.v1^;SHV-11.v1^	CTX-M-15	35Q	-	-	-
COL-083	Pseudomonas aeruginosa	1	pass		KPC-3	R	211	7368445	ST111	paeruginosa	6	12	aac(3)-IIa.v1;aac(6')-Ian;aadA13;aph(3')-IIb*;strB.v1*	-	-	crpP*	-	-	catB7*	-	sul1	-	-	-	OXA-50.v2*;TEM-1D.v1^;PDC-3^	-	-	-	-	-
COL-084	Pseudomonas aeruginosa	1	pass		KPC-3;VIM-2	R	189	7315317	ST111	paeruginosa	6	14	aac(3)-IIa.v1;aac(6')-29a;aac(6')-Ian;aadA13;aph(3')-IIb*;strB.v1*	-	-	crpP*	-	-	catB7*	-	sul1	-	-	-	OXA-50.v2*;TEM-1D.v1^;PDC-3^	-	-	-	-	-
COL-085-Kp	Pseudomonas aeruginosa	1	pass		-	R	118	6881053	ST244	paeruginosa	3	4	aph(3')-IIb*	-	-	-	-	-	catB7	-	-	-	-	-	OXA-486*;PDC-1^	-	-	-	-	-
COL-086	Pseudomonas aeruginosa	1	pass		KPC-3	R	172	7215161	ST111	paeruginosa	6	11	aac(3)-IIa.v1;aac(6')-Ian;aadA13;aph(3')-IIb*;strB.v1*	-	-	crpP*	-	-	catB7*	-	sul1	-	-	-	OXA-50.v2*;;PDC-3^	-	-	-	-	-
COL-087	Pseudomonas aeruginosa	1	pass		-	R	168	7184989	ST111	paeruginosa	5	11	aac(3)-IIa.v1;aac(6')-Ian;aadA13;aph(3')-IIb*;strB.v1*	-	-	crpP*	-	-	catB7*	-	sul1	-	-	-	OXA-50.v2*;TEM-1D.v1^;PDC-3^	-	-	-	-	-
COL-088	Pseudomonas aeruginosa	1	pass		KPC-3	R	166	7154977	ST111	paeruginosa	6	12	aac(3)-IIa.v1;aac(6')-Ian;aadA13;aph(3')-IIb*;strB.v1*	-	-	crpP*	-	-	catB7*	-	sul1	-	-	-	OXA-50.v2*;TEM-1D.v1^;PDC-3^	-	-	-	-	-
COL-089	Pseudomonas aeruginosa	1	pass		KPC-3	R	142	7353968	ST111	paeruginosa	6	12	aac(3)-IIa.v1;aac(6')-Ian;aadA13;aph(3')-IIb*;strB.v1*	-	-	crpP*	-	-	catB7*	-	sul1	-	-	-	OXA-50.v2*;TEM-1D.v1^;PDC-3^	-	-	-	-	-
COL-090	Klebsiella aerogenes	1	pass		KPC-2	R	77	5273197	novel STd	kaerogenes	7	11	aac(3)-IIa.v1^;aac(6')-Ib-cr.v2;strA.v1^;strB.v1	-	-	qnrB19^;qnrB19^	-	-	-	-	-	tet(A).v1	-	dfrA14.v2*	OXA-1	CTX-M-15	-	-	-	-
COL-091	Pseudomonas aeruginosa	1	pass		KPC-3	R	221	7143444	ST111	paeruginosa	6	11	aac(3)-IIa.v1;aadA13;aph(3')-IIb*;strB.v1*	-	-	crpP*	-	-	catB7*	-	sul1	-	-	-	OXA-50.v2*;TEM-1D.v1^;PDC-3^	-	-	-	-	-
COL-092	Pseudomonas aeruginosa	1	pass		KPC-3	R	184	7208147	ST111	paeruginosa	6	12	aac(3)-IIa.v1;aac(6')-29a;aadA13;aph(3')-IIb*;strB.v1*	-	-	crpP*	-	-	catB7*	-	sul1	-	-	-	OXA-50.v2*;TEM-1D.v1^;PDC-3^	-	-	-	-	-
COL-093	Pseudomonas aeruginosa	1	pass		-	R	114	6877487	ST244	paeruginosa	3	4	aph(3')-IIb*	-	-	-	-	-	catB7	-	-	-	-	-	OXA-486*;PDC-1^	-	-	-	-	-
COL-094	Pseudomonas aeruginosa	1	pass		KPC-3	R	184	7206005	ST111	paeruginosa	6	12	aac(3)-IIa.v1;aac(6')-Ian;aadA13;aph(3')-IIb*;strB.v1*	-	-	crpP*	-	-	catB7*	-	sul1	-	-	-	OXA-50.v2*;TEM-1D.v1^;PDC-3^	-	-	-	-	-
COL-095	Pseudomonas aeruginosa	1	pass		KPC-3;VIM-2	R	175	7362909	ST111	paeruginosa	6	14	aac(3)-IIa.v1;aac(6')-29b;aac(6')-Ian;aadA13;aph(3')-IIb*;strB.v1*	-	-	crpP*	-	-	catB7*	-	sul1	-	-	-	OXA-50.v2*;TEM-1D.v1^;PDC-3^	-	-	-	-	-
COL-096	Klebsiella pneumoniae	1	pass		KPC-3	R	157	5758421	ST258	kpneumoniae	6	10	aac(3)-IV;aadA2^;aadA^;aph(4)-Ia	-	-	-	-	-	catA1^;cmlA1*	-	sul1;sul3	-	-	dfrA12	-	-	-	OmpK35-25%	-	GyrA-83I;GyrA-87N;ParC-80I
COL-097	Pseudomonas aeruginosa	1	pass		KPC-3	R	138	7195707	ST111	paeruginosa	6	12	aac(3)-IIa.v1;aac(6')-29a;aadA13;aph(3')-IIb*;strB.v1*	-	-	crpP*	-	-	catB7*	-	sul1	-	-	-	OXA-50.v2*;TEM-1D.v1^;PDC-3^	-	-	-	-	-
COL-098	Pseudomonas aeruginosa	1	pass		-	I	135	6859544	ST244	paeruginosa	3	4	aph(3')-IIb*	-	-	-	-	-	catB7	-	-	-	-	-	OXA-486*;PDC-1^	-	-	-	-	-
COL-099	Klebsiella pneumoniae	1	pass		KPC-3	R	102	5448286	ST219	kpneumoniae	8	11	aadA2^;strA.v1*;strB.v1*	-	-	qnrS1	-	mphA	-	-	sul1;sul2	-	-	dfrA12	TEM-1D.v1^;SHV-1^	CTX-M-15	-	-	-	-
COL-100	Microbacterium sp. oral taxon 186	1	pass		-	NA	81	2954695	NA	NA	0	0	-	-	-	-	-	-	-	-	-	-	-	-	-	-	-	-	-	-
COL-101	Klebsiella pasteurii	1	pass		KPC-2	R	96	6368235	novel STi	koxytoca	6	7	aac(6')-Ib-cr.v2;aadA16*	-	-	-	-	-	-	arr-3	sul1	-	-	dfrA27	OXY-4-1^	-	-	-	-	-
COL-102	Klebsiella pneumoniae	1	pass		-	S	111	5341825	ST163	kpneumoniae	3	3	-	-	-	-	-	-	-	-	sul1	tet(C)	-	dfrA5	SHV-36	-	35Q	-	-	-
COL-103	Enterobacter hormaechei	1	pass		KPC-2	R	137	5327752	ST175	ecloacae	8	10	aac(3)-IId^;aadA2^	-	fosA2*	-	-	mphA	-	-	sul1;sul2	tet(D)	-	dfrA12	ACT-17*	-	-	-	-	-
COL-104	Enterobacter kobei	1	pass		KPC-2	R	134	5081229	ST125	ecloacae	3	3	-	-	fosA2*	-	-	-	-	-	-	-	-	-	ACT-28	-	-	-	-	-
COL-105	Pseudomonas aeruginosa	1	pass		VIM-2	R	115	7062807	ST111	paeruginosa	6	9	aac(6')-29b;aac(6')-29b;aph(3')-IIb*	-	-	crpP*	-	-	catB7*	-	sul1	-	-	-	OXA-50.v2*;;PDC-3^	-	-	-	-	-
COL-106	Klebsiella pneumoniae	1	pass		KPC-2	R	101	5417279	ST348	kpneumoniae	8	15	aac(6')-Ib-cr.v2;aac(6')-Il;aadA5*;ant(2'')-Ia*;strA.v1^;strB.v1	-	-	qnrB1.v2^	-	-	-	arr-3	sul1;sul2	tet(A).v1	-	dfrA27	OXA-1;OXA-2;SHV-11.v1^	-	35Q	-	-	-
COL-107	Klebsiella pneumoniae	1	pass		KPC-2	R	69	5481694	ST3994	kpneumoniae	5	7	aac(6')-Ib-cr.v2;aadA16*;ant(2'')-Ia	-	-	-	-	-	-	arr-3	sul1	-	-	dfrA27	SHV-1^	-	-	-	-	-
COL-108	Enterobacter kobei	1	pass		KPC-2	R	140	5086189	ST125	ecloacae	3	3	-	-	fosA2*	-	-	-	-	-	-	-	-	-	ACT-28	-	-	-	-	-
COL-109	Pseudomonas aeruginosa	1	pass		-	I	111	6461048	NA		4	4	aph(3')-IIb*	-	-	-	-	-	catB7*	-	-	-	-	-	OXA-50.v2*	PDC-5^	-	-	-	-
COL-110	Klebsiella pneumoniae	1	pass		KPC-2	R	127	5514917	ST17	kpneumoniae	7	10	aac(6')-Ib-cr.v2;strA.v1^;strB.v1	-	-	-	-	-	-	-	sul2	tet(A).v1;tet(D)	-	dfrA14.v2*	OXA-1;SHV-11.v1^	CTX-M-15	35Q	-	-	-
COL-111	Enterobacter cloacae	1	pass		KPC-3	R	251	5233627	novel STa	ecloacae	6	9	aac(6')-Il;aadA5*;ant(2'')-Ia*	-	fosA2*	-	-	-	-	-	sul1	-	-	-	OXA-2;TEM-1D.v1^	CTX-M-12	-	-	-	-
COL-112	Escherichia coli	1	pass		-	R	177	4855611	ST10	ecoli	5	8	aac(6')-Ib-cr.v2	-	-	-	-	ermB.v1*;mphA?;mphB.v2*	-	-	-	-	-	dfrA14.v2*	OXA-1;AmpC1*	CTX-M-15	-	-	-	-
COL-113	Citrobacter koseri	1	pass		KPC-2	R	76	4910968	NA	NA	10	16	aac(3)-IIa.v1;aadA16*;aadA2^;aph(3')-VI*	-	-	qnrB19^;qnrB6^	-	mphA	catA1*	arr-3	sul1	tet(C);tet(D)	-	dfrA12;dfrA27	CKO-1*	-	-	-	-	-
COL-114	Klebsiella variicola subsp. variicola	1	pass		KPC-2	R	140	5779978	ST1994	kpneumoniae	3	3	ant(2'')-Ia	-	-	-	-	-	-	-	-	-	-	-	TEM-1D.v1^;LEN-17^	-	-	-	-	-
COL-115	Klebsiella variicola subsp. variicola	1	pass		KPC-2	R	102	5543585	ST1423	kpneumoniae	5	6	aac(6')-Ib-cr.v2;aadA16*	-	-	-	-	-	-	arr-3	sul1	-	-	dfrA27	LEN-13	-	-	-	-	-
COL-116	Klebsiella oxytoca	1	pass		KPC-2	R	132	6232990	ST145	koxytoca	9	10	aadA5;ant(2'')-Ia	-	-	-	-	mphA	catA1^	-	sul1	tet(B).v2*	-	dfrA17	TEM-1D.v1^;OXY-2-10*	-	-	-	-	-
COL-117	Enterobacter asburiae	1	pass		KPC-2	R	133	5273959	ST24	ecloacae	4	5	ant(2'')-Ia	-	fosA2*	-	-	-	-	-	-	-	-	-	ACT-1;TEM-1D.v1^	-	-	-	-	-
COL-118	Enterobacter hormaechei	1	pass		KPC-2	R	99	5329889	ST175	ecloacae	8	11	aac(6')-Ib-cr.v2^;strA.v1*;strB.v1	-	fosA2*	-	-	mphA	catB3.v2	arr-3	sul1	-	-	-	ACT-17*;OXA-1	-	-	-	-	-
COL-119	Klebsiella pneumoniae	1	pass		KPC-2	R	133	5431351	ST236	kpneumoniae	8	11	aac(3)-IIa.v1^;aac(6')-Ib-cr.v2;strA.v1^;strB.v1	-	-	qnrB1.v2^	-	-	-	-	sul2	tet(A).v1	-	dfrA14.v2*	OXA-1;SHV-60	CTX-M-15	35Q	-	-	-
COL-120	Enterobacter asburiae	1	pass		-	R	80	4677975	ST252	ecloacae	2	2	-	-	-	qnrE1*?	-	-	-	-	-	-	-	-	ACT-3	-	-	-	-	-
COL-121	Klebsiella pneumoniae	1	pass		KPC-2	R	194	5783060	ST45	kpneumoniae	8	13	aac(6')-Ib-cr.v2;aadA2^;ant(2'')-Ia;aph3-Ia.v1^;strA.v1^	-	-	qnrS1	-	-	floR.v1	-	sul1?;sul2	tet(A).v2	-	dfrA12	TEM-1D.v1^;SHV-1	-	-	-	-	-
COL-122	Klebsiella pneumoniae	1	pass		KPC-2	R	105	5572003	ST37	kpneumoniae	5	6	aac(6')-Ib-cr.v2;aadA16*	-	-	-	-	-	-	arr-3	sul1	-	-	dfrA27	SHV-11.v1^	-	35Q	-	-	-
COL-123	Serratia marcescens	1	pass		KPC-2	R	111	5190767	NA	NA	7	11	aac(6')-Ib-cr.v1^;aac(6')-Ic*;aac(6')-Il;ant(2'')-Ia*	-	-	qnrB19^	-	-	-	-	sul1*	tet(41)*	-	dfrB2*	OXA-2;SRT-2*	-	-	-	-	-
COL-124	Shigella sp. PAMC 28760	1	pass		KPC-2	R	148	4697722	ST93	ecoli	4	4	ant(2'')-Ia	-	-	-	-	mphB.v2*	-	-	-	-	-	-	TEM-1D.v1^	-	-	-	-	-
COL-125	Klebsiella pneumoniae	1	pass		KPC-3	R	106	5472133	ST219	kpneumoniae	8	11	aadA2^;strA.v1*;strB.v1*	-	-	qnrS1	-	mphA	-	-	sul1;sul2	-	-	dfrA12	TEM-1D.v1^;SHV-1^	CTX-M-15	-	-	-	-
COL-126	Klebsiella quasipneumoniae subsp. similipneumoniae	1	pass		KPC-2	R	97	5192938	ST2143	kpneumoniae	5	6	aac(6')-Ib-cr.v2;aadA16*	-	-	-	-	-	-	arr-3	sul1	-	-	dfrA27	OKP-B-3*	-	-	-	-	-
COL-127	Klebsiella pneumoniae	1	pass		KPC-3	R	101	5546572	ST512	kpneumoniae	3	2	aac(6')-Ib'.v1	-	-	-	-	-	-	-	-	-	-	-	SHV-11.v1	-	35Q	OmpK35-25%;OmpK36GD	-	GyrA-83I;ParC-80I
COL-128	Pseudomonas aeruginosa	1	pass		-	S	127	6931179	novel STo	paeruginosa	4	6	aph(3')-IIb*	-	-	crpP*	-	-	catB7	-	-	-	-	-	OXA-50.v2;TEM-1D.v1^;PDC-3*	-	35Q	-	-	-
COL-129	Pseudomonas sp. NBRC 111131	1	pass		VIM-24	R	88	5870473	ST12	pputida	3	3	-	-	-	-	-	mphA	-	-	-	-	-	-	OXA-10*	-	-	-	-	-
COL-130	Klebsiella pneumoniae	1	pass		KPC-2	R	142	5546480	ST12	kpneumoniae	5	6	aac(6')-Ib-cr.v2;aadA16*	-	-	-	-	-	-	arr-3	sul1	-	-	dfrA27	SHV-11.v1^	-	35Q	-	-	-
COL-131	Pseudomonas aeruginosa	1	pass		VIM-2	R	146	7244450	ST111	paeruginosa	6	9	aac(6')-29a;aac(6')-29b;aph(3')-IIb*	-	-	crpP*	-	-	catB7*	-	sul1	-	-	-	OXA-50.v2*;;PDC-3^	-	-	-	-	-
COL-132	Klebsiella quasipneumoniae subsp. similipneumoniae	1	pass		KPC-3	R	183	5398369	ST1308	kpneumoniae	2	2	-	-	-	-	-	-	-	-	-	-	-	-	TEM-1D.v1^;OKP-B-6^	-	-	-	-	-
COL-133	Enterobacter hormaechei	1	pass		KPC-2	R	67	5015065	NA		5	6	aac(6')-Ib7*;aph(3')-VI*	-	-	-	-	-	catA1*	-	-	tet(C)	-	-	ACT-17^	-	-	-	-	-
COL-134	Klebsiella pneumoniae	1	pass		KPC-3	R	131	5584955	ST14	kpneumoniae	7	9	aac(3)-IIa.v1;aadA2^;strA.v1;strB.v1	-	-	-	-	mphA	-	-	-	tet(D)	-	dfrA12	TEM-1D.v1^;SHV-1^	-	-	OmpK35-24%	-	GyrA-83Y
COL-135	Klebsiella pneumoniae	1	pass		-	R	103	5268712	ST219	kpneumoniae	6	9	aadA2^;strA.v1*;strB.v1*	-	-	qnrS1	-	mphA	-	-	sul1;sul2	-	-	dfrA12	SHV-1^	CTX-M-15	-	-	-	-
COL-136	Klebsiella quasipneumoniae subsp. quasipneumoniae	1	pass		KPC-2	R	103	5493482	ST1647	kpneumoniae	6	8	aac(6')-Ib-cr.v2;aadA16*	-	-	qnrB6^	-	-	-	arr-3	sul1;sul1	-	-	dfrA27	OKP-A-5	-	-	-	-	-
COL-137	Pseudomonas aeruginosa	1	pass		KPC-3	R	203	7393414	ST111	paeruginosa	6	12	aac(3)-IIa.v1;aac(6')-Ian;aadA13;aph(3')-IIb*;strB.v1*	-	-	crpP*	-	-	catB7*	-	sul1	-	-	-	OXA-50.v2*;TEM-1D.v1^;PDC-3^	-	-	-	-	-
COL-138	Klebsiella pneumoniae	1	pass		KPC-2	R	129	5431103	ST236	kpneumoniae	8	11	aac(3)-IIa.v1^;aac(6')-Ib-cr.v2;strA.v1^;strB.v1	-	-	qnrB1.v2^	-	-	-	-	sul2	tet(A).v1	-	dfrA14.v2*	OXA-1;SHV-60	CTX-M-15	35Q	-	-	-
COL-139	Pseudomonas aeruginosa	1	pass		KPC-3	R	181	7207858	ST111	paeruginosa	6	12	aac(3)-IIa.v1;aac(6')-Ian;aadA13;aph(3')-IIb*;strB.v1*	-	-	crpP*	-	-	catB7*	-	sul1	-	-	-	OXA-50.v2*;TEM-1D.v1^;PDC-3^	-	-	-	-	-
COL-140	Klebsiella quasipneumoniae subsp. similipneumoniae	1	pass		KPC-2	R	53	5403806	ST4627-1LV	kpneumoniae	1	1	-	-	-	-	-	-	-	-	-	-	-	-	OKP-B-6?	-	-	-	-	-
COL-141	Escherichia coli	1	pass		KPC-2	R	155	4938803	ST10	ecoli	4	5	ant(2'')-Ia	-	-	-	-	mphB.v2*	-	-	-	-	-	-	TEM-1D.v1^;AmpC1	-	-	-	-	-
COL-143	Pseudomonas aeruginosa	1	pass		KPC-2	R	252	6829991	ST235	paeruginosa	7	8	aadA6;aph(3')-IIb*	-	-	crpP*	-	-	catB7*	-	sul1	-	-	-	OXA-488;PDC-2*	-	-	-	-	-
COL-144	Escherichia coli	1	pass		OXA-244	R	238	5321066	ST38	ecoli	8	12	aadA*;sat-2;strA.v1*;strB.v1*	-	-	-	-	-	catA1*	-	sul2*	tet(D)	-	dfrA1.v1	TEM-1D.v1^;AmpC1*	CTX-M-14^	-	-	-	-
COL-145	Escherichia coli	1	pass		KPC-2	R	102	5009269	ST538	ecoli	1	1	-	-	-	-	-	-	-	-	-	-	-	-	-	-	-	-	-	-
COL-146	Pseudomonas aeruginosa	1	pass		-	R	156	7078166	ST111	paeruginosa	5	7	aac(6')-29a;aph(3')-IIb*	-	-	crpP*	-	-	catB7*	-	sul1	-	-	-	OXA-50.v2*;;PDC-3^	-	-	-	-	-
COL-147	Pseudomonas aeruginosa	1	pass		KPC-3	R	184	7202434	ST111	paeruginosa	6	11	aac(3)-IIa.v1;aadA13;aph(3')-IIb*;strB.v1*	-	-	crpP*	-	-	catB7*	-	sul1	-	-	-	OXA-50.v2*;TEM-1D.v1^;PDC-3^	-	-	-	-	-
COL-148	NA	1	fail	sequencing failure	NA	R	NA	NA	NA	-	NA	NA	NA	NA	NA	NA	NA	NA	NA	NA	NA	NA	NA	NA	NA;NA	NA	NA	NA	NA	NA
COL-149	Klebsiella pneumoniae	1	pass		KPC-2	R	164	5386839	ST22	kpneumoniae	8	12	aac(3)-IIa.v1^;aac(6')-Ib-cr.v2;strA.v1^;strB.v1	-	-	qnrB1.v2^	-	-	-	-	sul2	tet(A).v1	-	dfrA14.v2*	OXA-1;TEM-1D.v1^;SHV-1^	CTX-M-15	-	-	-	-
COL-150	Citrobacter portucalensis	1	pass		KPC-2	R	42	5215978	ST328	cfreundii	3	3	-	-	-	qnrB6^	-	-	-	-	-	-	-	-	CMY-77*	-	-	-	-	-
COL-151	Klebsiella pneumoniae	1	pass		KPC-3	R	123	5749760	ST14	kpneumoniae	3	3	-	-	-	-	-	-	-	-	-	tet(D)	-	-	TEM-1D.v1^;SHV-28.v1^	-	-	-	-	-
COL-152	Pseudomonas aeruginosa	1	pass		KPC-3	R	161	7162977	ST111	paeruginosa	6	12	aac(3)-IIa.v1;aac(6')-Ian;aadA13;aph(3')-IIb*;strB.v1*	-	-	crpP*	-	-	catB7*	-	sul1	-	-	-	OXA-50.v2*;TEM-1D.v1^;PDC-3^	-	-	-	-	-
COL-153	Pseudomonas aeruginosa	1	pass		KPC-3	R	288	8396934	ST277	paeruginosa	9	14	aadA2^;aph(3')-IIb*;strA.v1*;strB.v1*	-	-	qnrS1	-	mphA	catB7*	-	sul1;sul2	-	-	dfrA12	OXA-50.v1;TEM-1D.v1^;PDC-5^	-	-	-	-	-
COL-154	Pseudomonas aeruginosa	1	fail	mixed sample, assembly too large	-	NA	442	11536424	ST564	paeruginosa	4	6	aadA13;aph(3')-IIb*	-	-	-	-	-	catB7^	-	sul1	-	-	-	OXA-488*;PDC-3^	-	-	-	-	-
COL-155	Klebsiella pneumoniae	1	pass		KPC-2	R	126	5585438	ST129	kpneumoniae	5	6	aac(6')-Ib-cr.v2;aadA16*	-	-	-	-	-	-	arr-3	sul1	-	-	dfrA27	SHV-1^	-	-	-	-	-
COL-156	Escherichia coli	1	pass		KPC-3	R	121	5226918	ST131	ecoli	3	4	aac(6')-Ib-cr.v2	-	-	-	-	-	-	-	-	-	-	-	OXA-1;TEM-1D.v1^	-	-	-	-	-
COL-157	Pseudomonas aeruginosa	1	pass		KPC-3;VIM-2	R	329	7432432	ST111	paeruginosa	4	11	aac(3)-IIa.v1;aac(6')-29a;aac(6')-Ian;aph(3')-IIb*;strB.v1*	-	-	-	-	-	catB7*	-	-	-	-	-	OXA-50.v2*;TEM-1D.v1^;PDC-3^	-	-	-	-	-
COL-158	Klebsiella pneumoniae	1	pass		KPC-3	R	104	5463115	ST11	kpneumoniae	9	10	aac(6')-Ib-cr.v2^;aadA2^	-	-	qnrB19^	-	mphA	catB3.v2	arr-3	sul1	-	-	dfrA12	OXA-1;SHV-11.v1	-	35Q	-	-	GyrA-83I;ParC-80I
COL-159	Klebsiella pneumoniae	1	pass		KPC-2	R	149	5429505	ST236	kpneumoniae	8	11	aac(3)-IIa.v1^;aac(6')-Ib-cr.v2;strA.v1^;strB.v1	-	-	qnrB1.v2^	-	-	-	-	sul2	tet(A).v1	-	dfrA14.v2*	OXA-1;SHV-60	CTX-M-15	35Q	-	-	-
COL-160	Klebsiella pneumoniae	1	pass		KPC-2	R	142	5437141	ST236	kpneumoniae	8	11	aac(3)-IIa.v1^;aac(6')-Ib-cr.v2;strA.v1^;strB.v1	-	-	qnrB1.v2^	-	-	-	-	sul2	tet(A).v1	-	dfrA14.v2*	OXA-1;SHV-60	CTX-M-15	35Q	-	-	-
COL-161	Pseudomonas aeruginosa	1	pass		-	I	174	6879855	ST298	paeruginosa	6	9	aac(6')-Ib7*;aadA1.v1;aph(3')-IIb*	-	-	crpP*	-	-	catB7*	-	sul1	-	-	-	OXA-2;OXA-488*	PDC-2*	-	-	-	-
COL-162	Klebsiella oxytoca	1	pass		KPC-2	R	121	6123029	ST145	koxytoca	8	10	aac(6')-Il;ant(2'')-Ia*	-	-	qnrB19^	-	mphA	-	-	sul1	-	-	dfrA17	OXA-2;OXY-2-10*	CTX-M-12	-	-	-	-
COL-163	Klebsiella pneumoniae	1	pass		KPC-3	R	177	5952139	ST258	kpneumoniae	8	13	aac(3)-IV;aadA2;aadA^;aph(4)-Ia	-	-	-	-	ermB.v1*;mphA*	catA1^;cmlA1*	-	sul1;sul3	-	-	dfrA29.v1	OXA-2;SHV-11.v1^	-	35Q	OmpK35-25%	-	GyrA-83I;GyrA-87N;ParC-80I
COL-164	Escherichia coli	1	pass		-	S	203	4581622	ST1303	ecoli	4	4	-	-	-	qnrS1	-	mphB.v2*	-	-	-	tet(A).v1*	-	-	AmpC1	-	-	-	-	-
COL-165	Klebsiella pneumoniae	1	pass		KPC-3	R	143	5474385	ST14	kpneumoniae	3	3	-	-	-	-	-	-	-	-	-	tet(D)	-	-	TEM-1D.v1^;SHV-28.v1^	-	-	-	-	-
COL-166	Klebsiella pneumoniae	1	pass		NDM-1	R	46	5613960	ST29	kpneumoniae	6	8	aac(6')-Ib-cr.v2^;ant(2'')-Ia;aph(3')-VI*	-	-	-	-	-	catB3.v2	-	sul1	-	-	dfrA17	OXA-1;SHV-187	-	-	-	-	-
COL-167	Pseudomonas aeruginosa	1	pass		KPC-3	R	160	7161858	ST111	paeruginosa	6	12	aac(3)-IIa.v1;aac(6')-Ian;aadA13;aph(3')-IIb*;strB.v1*	-	-	crpP*	-	-	catB7*	-	sul1	-	-	-	OXA-50.v2*;TEM-1D.v1^;PDC-3^	-	-	-	-	-
COL-168	Klebsiella variicola subsp. variicola	1	pass		KPC-2;NDM-1	R	124	5553653	ST123-4LV	kpneumoniae	4	5	aac(6')-Ib-cr.v1^	-	-	-	-	-	-	arr-3	-	-	-	dfrA27	LEN-16^	-	-	OmpK35-83%;OmpK36-47%	-	-
COL-169	Serratia marcescens	1	pass		-	S	92	5488364	NA	NA	5	10	aac(6')-Ic*;aac(6')-Il;aadA5*;ant(2'')-Ia*	-	-	-	-	-	-	-	sul1	tet(41)*	-	-	OXA-2;TEM-1D.v1^;SRT-2*	CTX-M-12	-	-	-	-
COL-170	Enterobacter hormaechei	1	pass		KPC-2	R	142	5369596	ST175	ecloacae	9	15	aac(3)-IId^;aac(6')-Il;aadA2^;aadA5*;ant(2'')-Ia*	-	fosA2*	-	-	mphA	-	-	sul1;sul2	tet(D)	-	dfrA12	ACT-17*;OXA-2	CTX-M-12	-	-	-	-
COL-171	Enterobacter hormaechei	1	pass		-	R	134	4857188	ST200	ecloacae	7	10	aac(3)-IIa.v1;aac(6')-Ib-cr.v1^	-	fosA2*	qnrB19^	-	-	-	-	-	tet(C)	-	dfrA14.v2*;dfrA8	ACT-30*;TEM-1D.v1^	CTX-M-12	-	-	-	-
COL-172	Pseudomonas aeruginosa	1	pass		KPC-3;VIM-2	R	231	7095285	ST111	paeruginosa	6	12	aac(3)-IIa.v1;aadA13;aph(3')-IIb*;strB.v1*	-	-	crpP*	-	-	catB7*	-	sul1	-	-	-	OXA-50.v2*;TEM-1D.v1^;PDC-3^	-	-	-	-	-
COL-173	Klebsiella pneumoniae	1	pass		KPC-3	R	132	5605173	ST258	kpneumoniae	5	7	aac(3)-IV;aadA2;aadA^;aph(4)-Ia	-	-	-	-	-	cmlA1*	-	sul3	-	-	-	-	-	-	OmpK35-25%;OmpK36GD	-	GyrA-83I;GyrA-87N;ParC-80I
COL-174	Enterobacter hormaechei	1	pass		KPC-2	R	116	5314474	ST175	ecloacae	7	8	aadA2^	-	fosA2*	-	-	mphA	-	-	sul1;sul2	-	-	dfrA12	ACT-17*	-	-	-	-	-
COL-175	Pseudomonas aeruginosa	1	pass		KPC-3*;VIM-2	R	207	7148882	ST111	paeruginosa	6	14	aac(3)-IIa.v1;aac(6')-29a;aac(6')-Ian;aadA13;aph(3')-IIb*;strB.v1*	-	-	crpP*	-	-	catB7*	-	sul1	-	-	-	OXA-50.v2*;TEM-1D.v1^;PDC-3^	-	-	-	-	-
COL-176	Pseudomonas aeruginosa	1	pass		KPC-3	R	143	6935353	ST111	paeruginosa	6	12	aac(3)-IIa.v1;aac(6')-Ian;aadA13;aph(3')-IIb*;strB.v1*	-	-	crpP*	-	-	catB7*	-	sul1	-	-	-	OXA-50.v2*;PDC-3^;TEM-1D.v1^	-	-	-	-	-
COL-177	Pseudomonas aeruginosa	1	pass		VIM-2	R	167	6947625	ST235	paeruginosa	7	13	aac(6')-Il;ant(2'')-Ia;aph(3')-IIb*;aph(3')-VIa;strA.v1^;strB.v1*	-	-	crpP*	-	-	catB3.v2;catB7*	-	sul1	-	-	-	OXA-488	PDC-2*	-	-	-	-
COL-178	Pseudomonas aeruginosa	1	pass		KPC-3	R	207	7447135	ST111	paeruginosa	6	14	aac(3)-IIa.v1;aac(6')-Ian;aac(6')-Ib-cr.v1^;aadA13;aph(3')-IIb*;strB.v1*	-	-	crpP*;qnrB19^	-	-	catB7*	-	sul1	-	-	-	OXA-50.v2*;TEM-1D.v1^;PDC-3^	-	-	-	-	-
COL-179	Klebsiella pneumoniae	1	pass		KPC-2	R	96	5449938	ST17	kpneumoniae	5	7	aadA2^;strA.v1;strB.v1	-	-	-	-	mphA	-	-	sul1	-	-	dfrA12	SHV-11.v1^	-	35Q	-	-	-
COL-180	Klebsiella aerogenes	1	pass		-	I	56	5142214	novel STe	kaerogenes	0	0	-	-	-	-	-	-	-	-	-	-	-	-	-	-	-	-	-	-
COL-181	Klebsiella pneumoniae	1	pass		KPC-3	R	127	5636766	ST258	kpneumoniae	8	11	aac(3)-IV;aadA2;aadA^;aph(4)-Ia	-	-	-	-	mphA*	cmlA1*	-	sul1;sul3	-	-	dfrA29.v1	OXA-2;SHV-11.v1^	-	35Q	OmpK35-25%;OmpK36GD	-	GyrA-83I;GyrA-87N;ParC-80I
COL-182	Pseudomonas aeruginosa	1	pass		-	R	86	6253788	ST1128	paeruginosa	4	4	aph(3')-IIb*	-	-	-	-	-	catB7*	-	-	-	-	-	OXA-50.v1;PDC-5^	-	-	-	-	-
COL-183	Klebsiella pneumoniae	1	pass		KPC-3	R	147	5543487	ST512	kpneumoniae	7	7	aadA2^;aph3-Ia.v1^	-	-	-	-	mphA	catA1^	-	sul1	-	-	dfrA12	SHV-11.v1	-	35Q	OmpK35-25%;OmpK36GD	-	GyrA-83I;ParC-80I
COL-184	Providencia rettgeri	1	pass		KPC-2;NDM-1^	R	114	4785511	NA		7	12	aadA*;aadA2^;aph(3')-VI;sat-2	-	-	-	-	mphA*	-	-	sul1	tet(59)*	-	dfrA1.v1;dfrA12	-	CTX-M-115	-	-	-	-
COL-185	Enterobacter hormaechei	1	pass		KPC-2	R	135	5567915	ST175	ecloacae	10	14	aac(3)-IId^;aac(6')-Ib-cr.v2;aadA16*	-	fosA2*	qnrB6^	-	mphA	-	arr-3	sul1;sul1;sul2	tet(D)	-	dfrA27	ACT-17*	-	-	-	-	-
COL-186	Klebsiella pneumoniae	1	pass		KPC-3	R	157	5409686	ST1082	kpneumoniae	4	3	-	-	-	-	-	-	catA1^	-	-	-	-	-	TEM-1D.v1^;SHV-28.v1^	-	-	-	-	GyrA-83F
COL-187	Pseudomonas aeruginosa	1	pass		KPC-3;NDM-1^	R	200	7272329	ST111	paeruginosa	8	16	aac(3)-IIa.v1;aac(6')-Ian;aadA13;aadA2^;aph(3')-IIb*;strB.v1*	-	-	crpP*	-	mphA*	catB7*	-	sul1	-	-	dfrA12	OXA-50.v2*;TEM-1D.v1^;PDC-3^	-	-	-	-	-
COL-188	Pseudomonas putida	1	pass		VIM-2	R	161	6156824	ST5	pputida	1	1	-	-	-	-	-	-	-	-	-	-	-	-	-	-	-	-	-	-
COL-189	Pseudomonas aeruginosa	1	pass		KPC-3	R	185	7307974	ST111	paeruginosa	6	8	aadA13;aph(3')-IIb*	-	-	crpP*	-	-	catB7*	-	sul1	-	-	-	OXA-50.v2*;;PDC-3^	-	-	-	-	-
COL-190	Pseudomonas aeruginosa	1	pass		KPC-3	R	172	7182212	ST111	paeruginosa	7	15	aac(3)-IIa.v1;aac(6')-Ian;aac(6')-Ib-cr.v1^;aadA13;aph(3')-IIb*;strB.v1*	-	-	crpP*;qnrB19^	-	-	catB7*	-	sul1	tet(C)	-	-	OXA-50.v2*;TEM-1D.v1^;PDC-3^	-	-	-	-	-
COL-191	Pseudomonas aeruginosa	1	pass		KPC-3	R	188	7371795	ST111	paeruginosa	6	12	aac(3)-IIa.v1;aac(6')-Ian;aadA13;aph(3')-IIb*;strB.v1*	-	-	crpP*	-	-	catB7*	-	sul1	-	-	-	OXA-50.v2*;TEM-1D.v1^;PDC-3^	-	-	-	-	-
COL-192	Pseudomonas aeruginosa	1	pass		-	R	87	6275991	ST564	paeruginosa	3	4	aph(3')-IIb*	-	-	-	-	-	catB7^	-	-	-	-	-	OXA-488*;;PDC-3^	-	-	-	-	-
COL-193	Klebsiella pneumoniae	1	pass		KPC-3	R	149	5430680	ST1082	kpneumoniae	4	4	-	-	-	-	-	-	catA1^	-	-	tet(D)	-	-	TEM-1D.v1^;SHV-28.v1^	-	-	-	-	-
COL-194	Klebsiella pneumoniae	1	pass		KPC-2	R	668	5247704	ST236	kpneumoniae	7	8	aac(3)-IIa.v1^;strA.v1^;strB.v1	-	-	-	-	-	-	-	sul2	tet(A).v1	-	dfrA14.v2*	SHV-60	CTX-M-15	35Q	OmpK35-87%	PmrB-61%	-
COL-195	Klebsiella pneumoniae	1	pass		KPC-3	R	190	5777511	ST258	kpneumoniae	5	6	aadA2;aadA^	-	-	-	-	-	catA1^;cmlA1*	-	sul3	-	-	-	-	-	-	OmpK35-25%;OmpK36GD	-	GyrA-83I;GyrA-87N;ParC-80I
COL-196	Enterobacter hormaechei	1	pass		-	NA	42	4904534	novel STc	ecloacae	2	2	-	-	fosA2*	-	-	-	-	-	-	-	-	-	ACT-35*	-	-	-	-	-
COL-197	Pseudomonas aeruginosa	1	pass		-	I	112	6278492	ST2305	paeruginosa	3	4	aph(3')-IIb*	-	-	-	-	-	catB7*	-	-	-	-	-	OXA-486*;PDC-3^	-	-	-	-	-
COL-198	Pseudomonas protegens	1	pass		VIM-2	R	584	6939467	NA	NA	1	1	-	-	-	-	-	-	-	-	-	-	-	-	-	-	-	-	-	-
COL-199	Unidentified	1	fail	sequencing failure	-	NA	244	318432	NA	NA	0	0	-	-	-	-	-	-	-	-	-	-	-	-	-	-	-	-	-	-
COL-200	Klebsiella pneumoniae	1	pass		KPC-3	R	133	5360883	ST1082	kpneumoniae	4	4	-	-	-	-	-	-	catA1^	-	-	tet(D)	-	-	TEM-1D.v1^;SHV-28.v1^	-	-	-	-	-
COL-201	Klebsiella africana	1	pass		-	R	111	5357612	ST2831-2LV	kpneumoniae	2	3	strA.v1;strB.v1	-	-	qnrB19^	-	-	-	-	-	-	-	-	LEN-19*	-	-	-	-	-
COL-202	Pseudomonas aeruginosa	1	pass		KPC-3	R	217	7203611	ST111	paeruginosa	6	11	aac(3)-IIa.v1;aac(6')-Ian;aph(3')-IIb*;strB.v1*	-	-	crpP*	-	-	catB7*	-	sul1	-	-	-	OXA-50.v2*;TEM-1D.v1^;PDC-3^	-	-	-	-	-
COL-203	Pseudomonas aeruginosa	1	pass		VIM-2	R	152	7241060	ST111	paeruginosa	6	9	aac(6')-29a;aac(6')-29b;aph(3')-IIb*	-	-	crpP*	-	-	catB7*	-	sul1	-	-	-	OXA-50.v2*;;PDC-3^	-	-	-	-	-
COL-204	Klebsiella pneumoniae	1	pass		NDM-1	R	120	5775292	ST36	kpneumoniae	6	10	aadA2;aph(3')-VI	-	-	-	-	mphE.v2;msrE	catB11;catB3.v2;cmlA6*	-	sul1*	-	-	-	CARB-2.v1^;SHV-11.v1^	-	35Q	-	-	-
COL-205	Pseudomonas aeruginosa	1	pass		KPC-3;VIM-2	R	779	7012612	ST111	paeruginosa	6	14	aac(3)-IIa.v1;aac(6')-29a;aac(6')-Ian;aadA13;aph(3')-IIb*;strB.v1*	-	-	crpP*	-	-	catB7*	-	sul1	-	-	-	OXA-50.v2*;TEM-1D.v1^;PDC-3^	-	-	-	-	-
COL-206	Klebsiella oxytoca	1	pass		VIM-2	R	96	5948844	ST34	koxytoca	6	11	aac(6')-Ib-cr.v1^;aac(6')-Il;ant(2'')-Ia;aph(3')-VIa;strA.v1;strB.v1	-	-	-	-	mphA	-	-	sul1	-	-	-	CMY-2.v2;OXY-2-8*	-	-	-	-	-
COL-207	Klebsiella quasipneumoniae subsp. quasipneumoniae	1	pass		-	S	138	5419585	ST526	kpneumoniae	2	3	strA.v1;strB.v1	-	-	-	-	-	-	-	-	tet(C)	-	-	OKP-A-11^	-	-	OmpK35-0%	-	-
COL-208	Pseudomonas aeruginosa	1	pass		VIM-2	R	197	7245365	ST111	paeruginosa	6	12	aac(3)-IIa.v1;aac(6')-29a;aac(6')-Ian;aph(3')-IIb*;strB.v1*	-	-	crpP*	-	-	catB7*	-	sul1	-	-	-	OXA-50.v2*;TEM-1D.v1^;PDC-3^	-	-	-	-	-
COL-209	Enterobacter hormaechei	1	pass		KPC-2	R	115	4750351	ST316	ecloacae	10	13	aac(3)-IId^;aadA2^	-	fosA2*	qnrB6^	-	mphA	-	arr-3	sul1;sul2	tet(D)	-	dfrA12;dfrA27	ACT-23*	-	-	-	-	-
COL-210	Proteus mirabilis	1	pass		-	R	58	3931459	NA		2	2	-	-	-	-	-	-	catA4*	-	-	tet(J)*	-	-	-	-	-	-	-	-
COL-211	Stenotrophomonas maltophilia	1	pass		-	I	267	5274191	ST41	smaltophilia	4	5	aac(6')-Ib'.v2	-	-	-	-	-	-	-	sul1	-	-	dfrB5	OXA-2;OXA-293	-	-	-	-	-
COL-212	Pseudomonas aeruginosa	1	pass		VIM-2	R	259	7410276	ST111	paeruginosa	6	13	aac(3)-IIa.v1;aac(6')-Ian;aac(6')-Ib-cr.v1^;aadA13;aph(3')-IIb*;strB.v1*	-	-	crpP*	-	-	catB7*	-	sul1	-	-	-	OXA-50.v2*;TEM-1D.v1^;PDC-3^	-	-	-	-	-
COL-213	Pseudomonas aeruginosa	1	pass		VIM-2	R	251	7263691	ST446	paeruginosa	10	17	aac(6')-Il;ant(2'')-Ia;aph(3')-IIb*;aph(3')-VIa	-	-	crpP*;qnrVC1	-	-	catB3.v2;catB7*	arr-2	sul1	-	tmexC1*;tmexD1*;toprJ1^	dfrA22*	OXA-488*;PDC-2*	-	-	-	-	-
COL-214	Pseudomonas aeruginosa	1	pass		KPC-2	R	425	6616040	ST235	paeruginosa	8	9	aadA6;aph(3')-IIb*	-	-	crpP*	-	-	catB7*	-	sul1	tet(G).v2*	-	-	OXA-488;PDC-2*	-	-	-	-	-
COL-215	Enterobacter hormaechei	1	pass		KPC-2	R	80	4969354	ST45	ecloacae	9	16	aac(6')-Il;aadA5*;ant(2'')-Ia*;strA.v1^;strB.v1	-	-	qnrB6^	-	mphA	-	arr-3	sul1;sul2	-	-	dfrA14.v2*;dfrA27	ACT-17^;OXA-2	CTX-M-12	-	-	-	-
COL-216	Pseudomonas aeruginosa	1	pass		KPC-3;VIM-2	R	335	7410254	ST111	paeruginosa	6	10	aac(6')-29a;aac(6')-29b;aph(3')-IIb*	-	-	crpP*	-	-	catB7*	-	sul1	-	-	-	OXA-50.v2*;;PDC-3^	-	-	-	-	-
COL-217	Enterobacter cloacae	1	pass		-	R	93	5118058	ST456	ecloacae	4	5	aadA*;sat-2	-	fosA2*	-	-	-	-	-	-	-	-	dfrA1.v1	CMH-1*	-	-	-	-	-
COL-218	Klebsiella aerogenes	1	pass		KPC-2	R	67	5271339	novel STd	kaerogenes	7	11	aac(3)-IIa.v1^;aac(6')-Ib-cr.v2;strA.v1^;strB.v1	-	-	qnrB19^;qnrB19^	-	-	-	-	-	tet(A).v1	-	dfrA14.v2*	OXA-1	CTX-M-15	-	-	-	-
COL-219	Proteus mirabilis	1	fail	mixed sample, assembly too large	VIM-2	R	265	9446944	ST4	pputida	5	6	aac(6')-29b*;ant(2'')-Ia*	-	-	-	-	-	catA4*	-	sul1	tet(J)*	-	-	-	-	-	-	-	-
COL-220	Pseudomonas aeruginosa	1	pass		-	I	248	6894981	ST252	paeruginosa	4	6	aph(3')-IIb*	-	-	crpP*;crpP*	-	-	catB7^	-	-	-	-	-	OXA-486;;PDC-3^	-	-	-	-	-
COL-221	Enterobacter hormaechei	1	pass		KPC-2;NDM-1	R	186	5497467	ST175	ecloacae	10	22	aac(3)-IId^;aac(6')-Ian;aadA2^;ant(2'')-Ia;aph(3')-VI;strA.v1;strB.v1*	-	fosA2*	qnrB6^	-	mphA;mphE.v2;msrE	catB3.v2	arr-3	-	tet(B).v2*;tet(D)	-	dfrA12;dfrA27	ACT-17*;OXA-1	-	-	-	-	-
COL-222	Enterobacter hormaechei	1	pass		KPC-2	R	191	5572573	ST175	ecloacae	10	16	aac(3)-IId^;aac(6')-Ib-cr.v2;aadA16*;aadA2^	-	fosA2*	qnrB6^	-	mphA	-	arr-3	sul1;sul1;sul2	tet(D)	-	dfrA12;dfrA27	ACT-17*	-	-	-	-	-
COL-223	Enterobacter hormaechei	1	pass		KPC-2	R	191	5546485	ST175	ecloacae	8	10	aac(3)-IId^;aadA2^	-	fosA2*	-	-	mphA	-	-	sul1;sul2	tet(D)	-	dfrA12	ACT-17*	-	-	-	-	-
COL-224	Pseudomonas aeruginosa	1	pass		KPC-2	R	281	7005474	ST235	paeruginosa	8	14	aac(6')-Ib-cr.v2;ant(2'')-Ia*;aph(3')-IIb*;strA.v1;strB.v1	-	-	-	-	ermB.v1	catB3.v2;catB7*	arr-3	sul1	-	-	-	OXA-1;OXA-488;PDC-2*	-	-	-	-	-
COL-225	Pseudomonas aeruginosa	1	pass		VIM-2	R	939	6961503	NA	NA	7	14	aac(6')-29b;aac(6')-Ib-cr.v2;ant(2'')-Ia*;aph(3')-IIb*;strA.v1;strB.v1	-	-	-	-	ermB.v1	catB3.v2;catB7*	-	sul1	-	-	-	OXA-1;OXA-488;PDC-2*	-	-	-	-	-
COL-226	Pseudomonas aeruginosa	1	pass		KPC-2	R	210	6766730	ST235	paeruginosa	7	8	aadA6;aph(3')-IIb*	-	-	crpP*	-	-	catB7*	-	sul1	-	-	-	OXA-488	PDC-2*	-	-	-	-
COL-227	Pseudomonas protegens	1	pass		VIM-2	R	66	7279249	NA	NA	1	1	-	-	-	-	-	-	-	-	-	-	-	-	-	-	-	-	-	-
COL-228	Klebsiella aerogenes	1	pass		KPC-3	R	59	5296715	ST93	kaerogenes	2	2	-	-	-	-	-	-	-	-	-	-	-	-	TEM-1D.v1^	-	-	-	-	-
COL-229	Pseudomonas aeruginosa	1	pass		KPC-3;VIM-2	R	627	6819619	ST111	paeruginosa	6	15	aac(3)-IIa.v1;aac(6')-29a;aac(6')-Ian;aadA13;aph(3')-IIb*;strB.v1*	-	-	crpP*	-	-	catB7*	-	sul1;sul1	-	-	-	OXA-50.v2*;TEM-1D.v1^;PDC-3^	-	-	-	-	-
COL-230	NA	1	fail	sequencing failure	NA	R	NA	NA	NA	-	NA	NA	NA	NA	NA	NA	NA	NA	NA	NA	NA	NA	NA	NA	NA;NA	NA	NA	NA	NA	NA
COL-231	Pseudomonas aeruginosa	1	pass		KPC-2	R	534	7822827	ST235	paeruginosa	9	12	aac(6')-Ib-cr.v2;aadA16*;aadA6;aph(3')-IIb*	-	-	crpP*	-	-	catB7*	arr-3	sul1	-	-	dfrA27	OXA-488;PDC-2*	-	-	-	-	-
COL-232	Pseudomonas aeruginosa	1	pass		KPC-2	R	313	6764462	ST235	paeruginosa	7	8	aadA6;aph(3')-IIb*	-	-	crpP*	-	-	catB7*	-	sul1	-	-	-	OXA-488;PDC-2*	-	-	-	-	-
COL-233	Klebsiella aerogenes	1	pass		-	NA	87	5295041	novel STf	kaerogenes	8	12	aadA*;strA.v1^;strB.v1	-	-	qnrS1	-	-	cmlA5;floR.v1	arr-2	sul2	tet(A).v2	-	dfrA14.v2*	OXA-10;TEM-1D.v1^	-	-	-	-	-
COL-234	Pseudomonas aeruginosa	1	pass		KPC-2	R	219	6787488	ST235	paeruginosa	7	8	aadA6;aph(3')-IIb*	-	-	crpP*	-	-	catB7*	-	sul1	-	-	-	OXA-488;PDC-2*	-	-	-	-	-
COL-235	Citrobacter freundii	1	fail	mixed sample, assembly too large	KPC-2	R	478	10981038	ST111	cfreundii	8	14	aac(6')-Ib-cr.v2;aac(6')-Il;aadA16*;aadA5*;ant(2'')-Ia*	-	-	qnrB38^;qnrE1*?	-	-	-	arr-3	sul1	-	-	dfrA27	ACT-38*;OXA-2	CTX-M-12	-	-	-	-
COL-236	Klebsiella pneumoniae	1	pass		KPC-2	R	120	5396659	ST392	kpneumoniae	9	10	aac(3)-IIa.v1^;aac(6')-Ib-cr.v2;strA.v1^;strB.v1	-	-	-	-	-	-	-	sul2	tet(A).v1	-	dfrA14.v2*	OXA-1;SHV-11.v1^	CTX-M-15	35Q	-	MgrB-0%	GyrA-83I;ParC-80I
COL-237	Enterobacter hormaechei	1	pass		KPC-2;NDM-1^	R	127	5144058	ST88	ecloacae	10	17	aac(3)-IIa.v1;aac(6')-Ib4^;aadA2^;aph(3')-VI;aph(3')-VI*	-	-	qnrB19^	-	mphA	catA1*	-	sul1	tet(C)	-	dfrA12	ACT-17^;TEM-1D.v1^;TEM-1D.v1^	SHV-12	238S;240K;35Q	-	-	-
COL-238	Citrobacter freundii	1	pass		KPC-2	R	149	5577490	ST111	cfreundii	2	2	-	-	-	qnrB38^	-	-	-	-	-	-	-	-	-	-	-	-	-	-
COL-239	Atlantibacter subterranea	1	pass		KPC-2	R	123	4841362	NA	NA	5	8	aac(3)-IIa.v1;aadA2^;strA.v1^;strB.v1	-	-	qnrB19^	-	-	-	-	sul1	-	-	dfrA12	-	-	-	-	-	-
COL-240	Escherichia coli	1	pass		NDM-1	R	201	5009552	ST44	ecoli	9	16	aac(6')-Ib-cr.v2;aadA2;aadA5;aph(3')-VI	-	-	-	-	mphA;msrE	catB11;cmlA6*	-	sul1	tet(B).v2*	-	dfrA17	CARB-2.v1^;OXA-1;AmpC1*	CTX-M-15	-	-	-	-
COL-241	NA	1	fail	sequencing failure	NA	R	NA	NA	NA	-	NA	NA	NA	NA	NA	NA	NA	NA	NA	NA	NA	NA	NA	NA	NA;NA	NA	NA	NA	NA	NA
COL-242	Pseudomonas aeruginosa	1	pass		-	NA	168	7309487	ST111	paeruginosa	5	11	aac(3)-IIa.v1;aac(6')-Ian;aadA13;aph(3')-IIb*;strB.v1*	-	-	crpP*	-	-	catB7*	-	sul1	-	-	-	OXA-50.v2*;TEM-1D.v1^;PDC-3^	-	-	-	-	-
COL-243	Pseudomonas aeruginosa	1	pass		KPC-3;VIM-2	R	195	7372736	ST111	paeruginosa	6	13	aac(3)-IIa.v1;aac(6')-29b;aadA13;aph(3')-IIb*;strB.v1*	-	-	crpP*	-	-	catB7*	-	sul1	-	-	-	OXA-50.v2*;TEM-1D.v1^;PDC-3^	-	-	-	-	-
COL-244	Enterobacter hormaechei	1	pass		KPC-2	R	212	5584546	ST175	ecloacae	10	13	aac(3)-IId^;aadA2^	-	fosA2*	qnrB6^	-	mphA	-	arr-3	sul1;sul2	tet(D)	-	dfrA12;dfrA27	ACT-17*	-	-	-	-	-
COL-245	Enterobacter hormaechei	1	pass		-	NA	134	4981829	ST200	ecloacae	7	9	aac(3)-IIa.v1	-	fosA2*	qnrB19^	-	-	-	-	-	tet(C)	-	dfrA14.v2*;dfrA8	ACT-30*;TEM-1D.v1^	CTX-M-12	-	-	-	-
COL-246	Acinetobacter sp. ANC 3929	1	pass		NDM-1	R	128	4206891	NA	-	4	6	aac(6')-Iw*?;aph(3')-VI	-	-	-	-	mphE.v2;msrE	-	-	-	-	-	-	OXA-293*	-	-	-	-	-
COL-247	Pseudomonas aeruginosa	1	pass		VIM-2	R	136	7014148	ST252	paeruginosa	6	9	aac(6')-29a;aac(6')-29b;aph(3')-IIb*	-	-	crpP*	-	-	catB7^	-	sul1	-	-	-	OXA-486;;PDC-3^	-	-	-	-	-
COL-248	Pseudomonas aeruginosa	1	pass		KPC-3	R	165	7316828	ST111	paeruginosa	6	11	aac(3)-IIa.v1;aadA13;aph(3')-IIb*;strB.v1*	-	-	crpP*	-	-	catB7*	-	sul1	-	-	-	OXA-50.v2*;TEM-1D.v1^;PDC-3^	-	-	-	-	-
COL-249	Pandoraea pnomenusa	1	pass		OXA-152*	R	82	5419431	NA	NA	1	1	-	-	-	-	-	-	-	-	-	-	-	-	-	-	-	-	-	-
COL-250	Pseudomonas aeruginosa	1	pass		KPC-3	R	224	7330922	ST111	paeruginosa	6	11	aadA2;aph(3')-IIb*	-	-	crpP*	-	-	catB7*;cmlB	-	sul1	-	-	-	CARB-2.v1^;OXA-50.v2*;OXA-9.v1;PDC-3^	-	-	-	-	-
